# Supplementary material for: Physiological responses of wild birds to artificial grass during introduction to laboratory housing
Source: PeerJ. 2025 Mar 24;13:e19095. doi: 10.7717/peerj.19095 (PMC11949117; doi:10.7717/peerj.19095)
Supplement: Supplemental Information 1 — All raw data used to generate figures and perform statistical analyses and an R script used to analyze data. The raw data shows measurements of weight, corticosterone concentrations and DNA damage quantification for all birds throughout the experiment. These data were used for all statistical analyses. [file peerj-13-19095-s001.zip]

Archive with 12 entries (12 files):
- baseline_comet.csv
- __MACOSX/._baseline_comet.csv
- compiled_baselines.csv
- __MACOSX/._compiled_baselines.csv
- HOSP Foraging Weights.csv
- __MACOSX/._HOSP Foraging Weights.csv
- negativefeedback_allcort.xlsx
- __MACOSX/._negativefeedback_allcort.xlsx
- percentdecrease_cort.csv
- __MACOSX/._percentdecrease_cort.csv
- SupplementalCode_2024.R
- __MACOSX/._SupplementalCode_2024.R
