# Supplementary material for: Physiological responses of wild birds to artificial grass during introduction to laboratory housing
Source: PeerJ. 2025 Mar 24;13:e19095. doi: 10.7717/peerj.19095 (PMC11949117; doi:10.7717/peerj.19095)
Supplement: Supplemental Information 1 — All raw data used to generate figures and perform statistical analyses and an R script used to analyze data. The raw data shows measurements of weight, corticosterone concentrations and DNA damage quantification for all birds throughout the experiment. These data were used for all statistical analyses. [file peerj-13-19095-s001.zip › baseline_comet.csv]

BirdID	Sample	Date	Day	Group	Row	Well	TailMoment_Avg	Plate	social_status	cage
M109	base	5/10/22	7	standard_grass	B	4	12.81977274	13	single	L
F164	base	5/10/22	7	grass_standard	A	2	8.174078419	14	double	B
M564	base	5/10/22	7	standard_grass	B	4	14.60987483	14	double	J
M509	base	5/10/22	7	standard_grass	C	2	13.9112835	14	single	K
F551	base	5/10/22	7	grass_standard	D	4	9.749518765	14	double	C
M317	base	5/10/22	7	grass_standard	A	4	15.97181815	15	single	F
F551	base	5/10/22	7	grass_standard	B	2	16.70601096	15	double	C
M597	base	5/10/22	7	standard_grass	C,D	1	22.71552334	15	single	I
M534	base	5/10/22	7	standard_grass	A,B	1	48.67505612	16	single	M
M523	base	5/10/22	7	grass_standard	A	4	7.316522912	16	double	C
M461	base	5/10/22	7	grass_standard	B	2	10.41551749	16	single	E
M599	base	5/10/22	7	grass_standard	C,D	1		16	single	G
M567	base	5/10/22	7	grass_standard	C	2	24.32295312	16	double	A
M524	base	5/10/22	7	standard_grass	D	2	15.6000859	16	double	H
M484	base	5/10/22	7	standard_grass	D	4	13.14304791	16	single	N
M458	base	5/10/22	7	grass_standard	A,B	1	11.56906878	17	single	D
M489	base	5/10/22	7	grass_standard	A	4	11.7208482	17	double	B
M546	base	5/10/22	7	standard_grass	B	2	20.51862601	17	single	O
F427	base	5/10/22	7	standard_grass	C	4	30.24848712	17	double	H
F518	base	5/16/22	14	grass_standard	A	2	10.43011532	13	double	A
M489	base	5/16/22	14	grass_standard	A	4	15.8492428	13	double	B
F545	base	5/16/22	14	standard_grass	C	4	9.891258874	13	double	J
M458	base	5/16/22	14	grass_standard	A	4	13.36611286	14	single	D
M509	base	5/16/22	14	standard_grass	C	4	25.12791044	14	single	K
M524	base	5/16/22	14	standard_grass	A, B	1	9.921640435	15	double	H
M597	base	5/16/22	14	standard_grass	A	2	19.35966578	15	single	I
M546	base	5/16/22	14	standard_grass	C	4	25.58957098	15	single	O
F164	base	5/16/22	14	grass_standard	D	2	10.08993353	15	double	B
M484	base	5/16/22	14	standard_grass	D	4	23.614928	15	single	N
F427	base	5/16/22	14	standard_grass	B	4	20.75404316	16	double	H
M599	base	5/16/22	14	grass_standard	A	2	15.54904567	17	single	G
M317	base	5/16/22	14	grass_standard	C,D	1	15.89080021	17	single	F
M564	base	5/16/22	14	standard_grass	C	2	28.95964202	17	double	J
M523	base	5/16/22	14	grass_standard	D	2	17.21172095	17	double	C
M109	base	5/16/22	14	standard_grass	D	4	23.18049594	17	single	L
M524	base	5/24/22	21	standard_grass	C	4	21.72035591	1	double	H
F164	base	5/24/22	21	grass_standard	A	2	15.31764447	2	double	B
M599	base	5/24/22	21	grass_standard	B	2	9.467895974	2	single	G
M597	base	5/24/22	21	standard_grass	C	4	18.22625429	2	single	I
M317	base	5/24/22	21	grass_standard	D	4	29.30075951	2	single	F
M523	base	5/24/22	21	grass_standard	A	2	21.85853035	3	double	C
F545	base	5/24/22	21	standard_grass	B	2	23.68499615	3	double	J
M564	base	5/24/22	21	standard_grass	D	4	18.90538805	3	double	J
F551	base	5/24/22	21	grass_standard	A	4	16.56545383	4	double	C
F427	base	5/24/22	21	standard_grass	B	2	22.66588182	4	double	H
F518	base	5/24/22	21	grass_standard	B	4	18.02821953	4	double	A
M489	base	5/24/22	21	grass_standard	D	2	23.12691258	4	double	B
M567	base	5/24/22	21	grass_standard	D	4	25.84340382	4	double	A
M509	base	5/24/22	21	standard_grass	B	4	18.43975935	5	single	K
M461	base	5/24/22	21	grass_standard	C	2	17.92271714	5	single	E
M484	base	5/24/22	21	standard_grass	D	4	9.755304515	5	single	N
M109	base	5/24/22	21	standard_grass	A	4	28.3048635	6	single	L
M534	base	5/24/22	21	standard_grass	B	4	30.1207535	6	single	M
M458	base	5/24/22	21	grass_standard	D	2	12.709885	6	single	D
M546	base	5/24/22	21	standard_grass	B	4,5	34.53283943	7	single	O
M546	base	5/31/22	28	standard_grass	B	4	34.67467736	18	single	O
M109	base	5/31/22	28	standard_grass	C	2	19.35317521	18	single	L
M534	base	5/31/22	28	standard_grass	B	2	24.3919419	19	single	M
M567	base	5/31/22	28	grass_standard	D	2	25.60256552	19	double	A
M523	base	5/31/22	28	grass_standard	A,B	1	6.428540892	20	double	C
M489	base	5/31/22	28	grass_standard	A	4	23.48063167	20	double	B
M564	base	5/31/22	28	standard_grass	B	2	18.75465458	20	double	J
F551	base	5/31/22	28	grass_standard	B	4	16.4509906	20	double	C
M524	base	5/31/22	28	standard_grass	C,D	1	15.90297991	20	double	H
M509	base	5/31/22	28	standard_grass	A,B	1	21.86139404	21	single	K
F518	base	5/31/22	28	grass_standard	C,D	1	14.11796877	21	double	A
M484	base	5/31/22	28	standard_grass	C	4	29.46920478	21	single	N
F427	base	5/31/22	28	standard_grass	A,B	1		22	double	H
M317	base	5/31/22	28	grass_standard	A	2	28.2108931	22	single	F
M461	base	5/31/22	28	grass_standard	B	4	26.33191138	22	single	E
F427	base	5/31/22	28	standard_grass	C,D	1	17.75537768	22	double	H
M597	base	5/31/22	28	standard_grass	C	2	29.23809424	22	single	I
F164	base	5/31/22	28	grass_standard	C	4	29.72366359	22	double	B
F545	base	5/31/22	28	standard_grass	D	2	21.18039448	22	double	J
M458	base	5/31/22	28	grass_standard	D	4	30.06748291	22	single	D
M546	base	6/7/22	35	standard_grass	A	2	16.33484864	18	single	O
F518	base	6/7/22	35	grass_standard	A	4	13.56455577	18	double	A
M458	base	6/7/22	35	grass_standard	B	2	15.49980411	18	single	D
F164	base	6/7/22	35	grass_standard	C	4	24.14921986	18	double	B
M484	base	6/7/22	35	standard_grass	A,B	1	15.42923438	19	single	N
M461	base	6/7/22	35	grass_standard	A	4	29.881848	19	single	E
M567	base	6/7/22	35	grass_standard	B	4	34.96979642	19	double	A
F551	base	6/7/22	35	grass_standard	C,D	1	6.96961811	19	double	C
M509	base	6/7/22	35	standard_grass	C	4	44.18787073	19	single	K
M597	base	6/7/22	35	standard_grass	C	2	12.81238845	20	single	I
M524	base	6/7/22	35	standard_grass	D	2	13.59762859	20	double	H
M599	base	6/7/22	35	grass_standard	A	4	29.262653	21	single	G
F427	base	6/7/22	35	standard_grass	B	2	22.82132297	21	double	H
M317	base	6/7/22	35	grass_standard	B	4	33.67303014	21	single	F
M564	base	6/7/22	35	standard_grass	C	2	27.20711788	21	double	J
F545	base	6/7/22	35	standard_grass	D	2	22.81515924	21	double	J
M109	base	6/7/22	35	standard_grass	D	4	27.16285514	21	single	L
M489	base	6/7/22	35	grass_standard	A	4	27.37805623	22	double	B
M534	base	6/7/22	35	standard_grass	B	2	27.93836199	22	single	M
M109	base	6/15/22	42	standard_grass	B	4,5	13.50338048	9	single	L
M564	base	6/15/22	42	standard_grass	C	4,5	34.31164654	10	double	J
M484	base	6/15/22	42	standard_grass	D	4	28.66012846	12	single	N
M546	base	6/15/22	42	standard_grass	B	2	11.39129385	13	single	O
M509	base	6/15/22	42	standard_grass	C	2	14.91433175	13	single	K
M489	base	6/15/22	42	grass_standard	D	2	9.942586563	13	double	B
M524	base	6/15/22	42	standard_grass	D	4	14.49404188	13	double	H
M523	base	6/15/22	42	grass_standard	B	4	24.37208922	15	double	C
M489	base	6/15/22	42	grass_standard	C	2	21.48265881	15	double	B
M597	base	6/15/22	42	standard_grass	A	2	13.49437091	16	single	I
M599	base	6/15/22	42	grass_standard	C	4	22.37238991	16	single	G
M458	base	6/15/22	42	grass_standard	D	2	7.123254469	18	single	D
F164	base	6/15/22	42	grass_standard	D	4	26.47421473	18	double	B
F518	base	6/15/22	42	grass_standard	A	2	13.80152814	19	double	A
M461	base	6/15/22	42	grass_standard	C	2	18.29019386	19	single	E
M534	base	6/15/22	42	standard_grass	D	4	20.42981005	19	single	M
F427	base	6/15/22	42	standard_grass	A	2	18.86527139	20	double	H
M567	base	6/15/22	42	grass_standard	C	4	34.76967299	20	double	A
F551	base	6/15/22	42	grass_standard	D	4	23.60414621	20	double	C
M317	base	6/15/22	42	grass_standard	A	2	20.93102392	21	single	F
