# Supplementary material for: Physiological responses of wild birds to artificial grass during introduction to laboratory housing
Source: PeerJ. 2025 Mar 24;13:e19095. doi: 10.7717/peerj.19095 (PMC11949117; doi:10.7717/peerj.19095)
Supplement: Supplemental Information 1 — All raw data used to generate figures and perform statistical analyses and an R script used to analyze data. The raw data shows measurements of weight, corticosterone concentrations and DNA damage quantification for all birds throughout the experiment. These data were used for all statistical analyses. [file peerj-13-19095-s001.zip › compiled_baselines.csv]

BirdID	group	cort	day	sex	social_status	cage
F164	grass_standard	9.95	0	female	double	B
F427	standard_grass	16.69	0	female	double	H
F518	grass_standard		0	female	double	A
F551	grass_standard	5.1	0	female	double	C
M317	grass_standard	3.3	0	male	single	F
M458	grass_standard	27.12	0	male	single	D
M461	grass_standard	4.96	0	male	single	E
M484	standard_grass	10.19	0	male	single	N
M509	standard_grass	7.19	0	male	single	K
M523	grass_standard		0	male	double	C
M524	standard_grass	12.71	0	male	double	H
M546	standard_grass	9.82	0	male	single	O
M564	standard_grass	13.37	0	male	double	J
M567	grass_standard	10.56	0	male	double	A
M597	standard_grass	11.58	0	male	single	I
M599	grass_standard	7.01	0	male	single	G
F164	grass_standard	5.72	21	female	double	B
F427	standard_grass	12.78	21	female	double	H
F518	grass_standard	16.06	21	female	double	A
F545	standard_grass		21	female	double	J
F551	grass_standard	13.58	21	female	double	C
M109	standard_grass	11.49	21	male	single	L
M317	grass_standard	7.25	21	male	single	E
M458	grass_standard	5.7	21	male	single	D
M484	standard_grass		21	male	single	N
M489	grass_standard	9.65	21	male	double	B
M523	grass_standard	13.92	21	male	double	C
M524	standard_grass	24.31	21	male	double	H
M534	standard_grass		21	male	single	M
M546	standard_grass	10.61	21	male	single	O
M564	standard_grass	16.98	21	male	double	J
M567	grass_standard	7.01	21	male	double	A
M597	standard_grass	17.72	21	male	single	I
M599	grass_standard	3.73	21	male	single	G
F164	grass_standard	16.23	42	female	double	B
F427	standard_grass	14.1	42	female	double	H
F518	grass_standard		42	female	double	A
F545	standard_grass		42	female	double	J
F551	grass_standard	23.37	42	female	double	C
M109	standard_grass	16.01	42	male	single	L
M317	grass_standard	9.14	42	male	single	E
M458	grass_standard	31.07	42	male	single	D
M461	grass_standard	10.93	42	male	single	E
M489	grass_standard	15.83	42	male	double	B
M509	standard_grass	13.81	42	male	single	K
M523	grass_standard	6.07	42	male	double	C
M524	standard_grass	42.18	42	male	double	H
M534	standard_grass	16.26	42	male	single	M
M546	standard_grass	25.27	42	male	single	O
M567	grass_standard	9.48	42	male	double	A
M597	standard_grass	9.7	42	male	single	I
M599	grass_standard	7.42	42	male	single	G
M597	standard_grass		7	male	single	I
F518	grass_standard		28	female	double	A
M109	standard_grass	32.05	35	male	single	L
M509	standard_grass	29.61	14	male	single	K
F518	grass_standard	13.25	35	female	double	A
M564	standard_grass	30.77	35	male	double	J
M567	grass_standard	7.26	28	male	double	A
M599	grass_standard		7	male	single	G
F551	grass_standard	18.78	14	female	double	C
M458	grass_standard	10.66	14	male	single	D
M546	standard_grass	19.89	35	male	single	O
M546	standard_grass	7.27	28	male	single	O
F427	standard_grass	4.92	14	female	double	H
M317	grass_standard		7	male	single	E
F545	standard_grass	22.7	28	female	double	J
M567	grass_standard	5.01	35	male	double	A
M317	grass_standard	8.76	35	male	single	E
M546	standard_grass	7.88	14	male	single	O
F518	grass_standard		7	female	double	A
M546	standard_grass	2.1	7	male	single	O
F545	standard_grass	9.07	14	female	double	J
M489	grass_standard	16.98	35	male	double	B
F427	standard_grass	7.79	28	female	double	H
M523	grass_standard	28.56	28	male	double	C
F551	grass_standard	22.4	35	female	double	C
F427	standard_grass	18.55	35	female	double	H
F164	grass_standard	8.51	28	female	double	B
M597	standard_grass	23.64	14	male	single	I
M524	standard_grass	14.87	28	male	double	H
M524	standard_grass	25.25	14	male	double	H
M484	standard_grass	13.69	14	male	single	N
M599	grass_standard	4.82	14	male	single	G
M458	grass_standard	12.19	35	male	single	D
M461	grass_standard	22	28	male	single	E
M597	standard_grass	15.07	35	male	single	I
M484	standard_grass	12.66	28	male	single	N
M458	grass_standard	10.84	7	male	single	D
M564	standard_grass	22.29	7	male	double	J
M534	standard_grass	21.27	28	male	single	M
M597	standard_grass	25.23	28	male	single	I
M109	standard_grass	20.34	14	male	single	L
M567	grass_standard	33.94	14	male	double	A
M509	standard_grass	10.15	7	male	single	K
M461	grass_standard	12.16	7	male	single	E
M489	grass_standard	10.49	7	male	double	B
F427	standard_grass	12.72	7	female	double	H
M523	grass_standard	19.95	14	male	double	C
M317	grass_standard	13.62	28	male	single	E
M534	standard_grass	21.22	35	male	single	M
F518	grass_standard	7.04	14	female	double	A
M564	standard_grass	42.99	28	male	double	J
F164	grass_standard	21.16	14	female	double	B
M534	standard_grass	17.8	7	male	single	M
M484	standard_grass	11.72	35	male	single	N
M564	standard_grass	10.58	14	male	double	J
M484	standard_grass	17.02	7	male	single	N
M461	grass_standard	23.22	35	male	single	E
M599	grass_standard	13.95	35	male	single	G
F164	grass_standard	16.68	7	female	double	B
M567	grass_standard	18.99	7	male	double	A
M489	grass_standard	27.09	28	male	double	B
M317	grass_standard	6.05	14	male	single	E
M458	grass_standard	20.66	28	male	single	D
F164	grass_standard	13.31	35	female	double	B
M524	standard_grass	13.35	35	male	double	H
F545	standard_grass	37.17	35	female	double	J
M524	standard_grass		7	male
