# Supplementary material for: Physiological responses of wild birds to artificial grass during introduction to laboratory housing
Source: PeerJ. 2025 Mar 24;13:e19095. doi: 10.7717/peerj.19095 (PMC11949117; doi:10.7717/peerj.19095)
Supplement: Supplemental Information 1 — All raw data used to generate figures and perform statistical analyses and an R script used to analyze data. The raw data shows measurements of weight, corticosterone concentrations and DNA damage quantification for all birds throughout the experiment. These data were used for all statistical analyses. [file peerj-13-19095-s001.zip › HOSP Foraging Weights.csv]

BirdID	sex	group	day	weight	weight_raw	social_status	cage
F518	female	grass-standard	1	100	28	double	A
M567	male	grass-standard	1	100	27.5	double	A
F164	female	grass-standard	1	100	25	double	B
M489	male	grass-standard	1	100	25.5	double	B
F551	female	grass-standard	1	100	28	double	C
M523	male	grass-standard	1	100	27	double	C
M458	male	grass-standard	1	100	27	single	D
M461	male	grass-standard	1	100	24	single	E
M317	male	grass-standard	1	100	26.5	single	F
M599	male	grass-standard	1	100	26	single	G
F427	female	standard-grass	1	100	25.5	double	H
M524	male	standard-grass	1	100	27	double	H
M597	male	standard-grass	1	100	23	single	I
F545	female	standard-grass	1	100	25.5	double	J
M564	male	standard-grass	1	100	27	double	J
M509	male	standard-grass	1	100	27	single	K
M109	male	standard-grass	1	100	28	single	L
M534	male	standard-grass	1	100	28.5	single	M
M484	male	standard-grass	1	100	25	single	N
M546	male	standard-grass	1	100	28.5	single	O
F518	female	grass-standard	7	98.21428571	27.5	double	A
M567	male	grass-standard	7	92.72727273	25.5	double	A
F164	female	grass-standard	7	102	25.5	double	B
M489	male	grass-standard	7	101.9607843	26	double	B
F551	female	grass-standard	7	92.85714286	26	double	C
M523	male	grass-standard	7	94.44444444	25.5	double	C
M458	male	grass-standard	7	98.14814815	26.5	single	D
M461	male	grass-standard	7	102.0833333	24.5	single	E
M317	male	grass-standard	7	98.11320755	26	single	F
M599	male	grass-standard	7	98.07692308	25.5	single	G
F427	female	standard-grass	7	100	25.5	double	H
M524	male	standard-grass	7	96.2962963	26	double	H
M597	male	standard-grass	7	100	23	single	I
F545	female	standard-grass	7	96.07843137	24.5	double	J
M564	male	standard-grass	7	96.2962963	26	double	J
M509	male	standard-grass	7	96.2962963	26	single	K
M109	male	standard-grass	7	98.21428571	27.5	single	L
M534	male	standard-grass	7	94.73684211	27	single	M
M484	male	standard-grass	7	96	24	single	N
M546	male	standard-grass	7	91.22807018	26	single	O
F518	female	grass-standard	10	92.85714286	26	double	A
M567	male	grass-standard	10	89.09090909	24.5	double	A
F164	female	grass-standard	10	96	24	double	B
M489	male	grass-standard	10	96.07843137	24.5	double	B
F551	female	grass-standard	10	89.28571429	25	double	C
M523	male	grass-standard	10	90.74074074	24.5	double	C
M458	male	grass-standard	10	98.14814815	26.5	single	D
M461	male	grass-standard	10	97.91666667	23.5	single	E
M317	male	grass-standard	10	94.33962264	25	single	F
M599	male	grass-standard	10	96.15384615	25	single	G
F427	female	standard-grass	10	94.11764706	24	double	H
M524	male	standard-grass	10	98.14814815	26.5	double	H
M597	male	standard-grass	10	95.65217391	22	single	I
F545	female	standard-grass	10	92.15686275	23.5	double	J
M564	male	standard-grass	10	94.44444444	25.5	double	J
M509	male	standard-grass	10	92.59259259	25	single	K
M109	male	standard-grass	10	92.85714286	26	single	L
M534	male	standard-grass	10	92.98245614	26.5	single	M
M484	male	standard-grass	10	94	23.5	single	N
M546	male	standard-grass	10	87.71929825	25	single	O
F518	female	grass-standard	13	89.28571429	25	double	A
M567	male	grass-standard	13	89.09090909	24.5	double	A
F164	female	grass-standard	13	94	23.5	double	B
M489	male	grass-standard	13	94.11764706	24	double	B
F551	female	grass-standard	13	85.71428571	24	double	C
M523	male	grass-standard	13	88.88888889	24	double	C
M458	male	grass-standard	13	98.14814815	26.5	single	D
M461	male	grass-standard	13	100	24	single	E
M317	male	grass-standard	13	92.45283019	24.5	single	F
M599	male	grass-standard	13	94.23076923	24.5	single	G
F427	female	standard-grass	13	94.11764706	24	double	H
M524	male	standard-grass	13	96.2962963	26	double	H
M597	male	standard-grass	13	95.65217391	22	single	I
F545	female	standard-grass	13	94.11764706	24	double	J
M564	male	standard-grass	13	92.59259259	25	double	J
M509	male	standard-grass	13	92.59259259	25	single	K
M109	male	standard-grass	13	92.85714286	26	single	L
M534	male	standard-grass	13	94.73684211	27	single	M
M484	male	standard-grass	13	96	24	single	N
M546	male	standard-grass	13	89.47368421	25.5	single	O
F518	female	grass-standard	17	89.28571429	25	double	A
M567	male	grass-standard	17	89.09090909	24.5	double	A
F164	female	grass-standard	17	94	23.5	double	B
M489	male	grass-standard	17	94.11764706	24	double	B
F551	female	grass-standard	17	87.5	24.5	double	C
M523	male	grass-standard	17	87.03703704	23.5	double	C
M458	male	grass-standard	17	96.2962963	26	single	D
M461	male	grass-standard	17	97.91666667	23.5	single	E
M317	male	grass-standard	17	88.67924528	23.5	single	F
M599	male	grass-standard	17	94.23076923	24.5	single	G
F427	female	standard-grass	17	94.11764706	24	double	H
M524	male	standard-grass	17	96.2962963	26	double	H
M597	male	standard-grass	17	95.65217391	22	single	I
F545	female	standard-grass	17	92.15686275	23.5	double	J
M564	male	standard-grass	17	96.2962963	26	double	J
M509	male	standard-grass	17	94.44444444	25.5	single	K
M109	male	standard-grass	17	92.85714286	26	single	L
M534	male	standard-grass	17	92.98245614	26.5	single	M
M484	male	standard-grass	17	94	23.5	single	N
M546	male	standard-grass	17	89.47368421	25.5	single	O
F518	female	grass-standard	20	89.28571429	25	double	A
M567	male	grass-standard	20	90.90909091	25	double	A
F164	female	grass-standard	20	96	24	double	B
M489	male	grass-standard	20	98.03921569	25	double	B
F551	female	grass-standard	20	85.71428571	24	double	C
M523	male	grass-standard	20	90.74074074	24.5	double	C
M458	male	grass-standard	20	96.2962963	26	single	D
M461	male	grass-standard	20	100	24	single	E
M317	male	grass-standard	20	88.67924528	23.5	single	F
M599	male	grass-standard	20	94.23076923	24.5	single	G
F427	female	standard-grass	20	94.11764706	24	double	H
M524	male	standard-grass	20	98.14814815	26.5	double	H
M597	male	standard-grass	20	93.47826087	21.5	single	I
F545	female	standard-grass	20	94.11764706	24	double	J
M564	male	standard-grass	20	94.44444444	25.5	double	J
M509	male	standard-grass	20	96.2962963	26	single	K
M109	male	standard-grass	20	96.42857143	27	single	L
M534	male	standard-grass	20	92.98245614	26.5	single	M
M484	male	standard-grass	20	98	24.5	single	N
M546	male	standard-grass	20	89.47368421	25.5	single	O
F518	female	grass-standard	24	85.71428571	24	double	A
M567	male	grass-standard	24	87.27272727	24	double	A
F164	female	grass-standard	24	90	22.5	double	B
M489	male	grass-standard	24	92.15686275	23.5	double	B
F551	female	grass-standard	24	82.14285714	23	double	C
M523	male	grass-standard	24	88.88888889	24	double	C
M458	male	grass-standard	24	92.59259259	25	single	D
M461	male	grass-standard	24	93.75	22.5	single	E
M317	male	grass-standard	24	83.01886792	22	single	F
M599	male	grass-standard	24	92.30769231	24	single	G
F427	female	standard-grass	24	92.15686275	23.5	double	H
M524	male	standard-grass	24	100	27	double	H
M597	male	standard-grass	24	95.65217391	22	single	I
F545	female	standard-grass	24	92.15686275	23.5	double	J
M564	male	standard-grass	24	94.44444444	25.5	double	J
M509	male	standard-grass	24	96.2962963	26	single	K
M109	male	standard-grass	24	96.42857143	27	single	L
M534	male	standard-grass	24	92.98245614	26.5	single	M
M484	male	standard-grass	24	100	25	single	N
M546	male	standard-grass	24	87.71929825	25	single	O
F518	female	grass-standard	28	85.71428571	24	double	A
M567	male	grass-standard	28	87.27272727	24	double	A
F164	female	grass-standard	28	88	22	double	B
M489	male	grass-standard	28	90.19607843	23	double	B
F551	female	grass-standard	28	80.35714286	22.5	double	C
M523	male	grass-standard	28	85.18518519	23	double	C
M458	male	grass-standard	28	92.59259259	25	single	D
M461	male	grass-standard	28	93.75	22.5	single	E
M317	male	grass-standard	28	86.79245283	23	single	F
M599	male	grass-standard	28	92.30769231	24	single	G
F427	female	standard-grass	28	94.11764706	24	double	H
M524	male	standard-grass	28	100	27	double	H
M597	male	standard-grass	28	93.47826087	21.5	single	I
F545	female	standard-grass	28	90.19607843	23	double	J
M564	male	standard-grass	28	92.59259259	25	double	J
M509	male	standard-grass	28	94.44444444	25.5	single	K
M109	male	standard-grass	28	96.42857143	27	single	L
M534	male	standard-grass	28	94.73684211	27	single	M
M484	male	standard-grass	28	98	24.5	single	N
M546	male	standard-grass	28	91.22807018	26	single	O
F518	female	grass-standard	31	85.71428571	24	double	A
M567	male	grass-standard	31	87.27272727	24	double	A
F164	female	grass-standard	31	90	22.5	double	B
M489	male	grass-standard	31	90.19607843	23	double	B
F551	female	grass-standard	31	82.14285714	23	double	C
M523	male	grass-standard	31	85.18518519	23	double	C
M458	male	grass-standard	31	92.59259259	25	single	D
M461	male	grass-standard	31	93.75	22.5	single	E
M317	male	grass-standard	31	90.56603774	24	single	F
M599	male	grass-standard	31	94.23076923	24.5	single	G
F427	female	standard-grass	31	96.07843137	24.5	double	H
M524	male	standard-grass	31	98.14814815	26.5	double	H
M597	male	standard-grass	31	91.30434783	21	single	I
F545	female	standard-grass	31	90.19607843	23	double	J
M564	male	standard-grass	31	92.59259259	25	double	J
M509	male	standard-grass	31	96.2962963	26	single	K
M109	male	standard-grass	31	94.64285714	26.5	single	L
M534	male	standard-grass	31	92.98245614	26.5	single	M
M484	male	standard-grass	31	98	24.5	single	N
M546	male	standard-grass	31	87.71929825	25	single	O
F518	female	grass-standard	35	85.71428571	24	double	A
M567	male	grass-standard	35	87.27272727	24	double	A
F164	female	grass-standard	35	90	22.5	double	B
M489	male	grass-standard	35	90.19607843	23	double	B
F551	female	grass-standard	35	82.14285714	23	double	C
M523	male	grass-standard	35	85.18518519	23	double	C
M458	male	grass-standard	35	92.59259259	25	single	D
M461	male	grass-standard	35	93.75	22.5	single	E
M317	male	grass-standard	35	96.22641509	25.5	single	F
M599	male	grass-standard	35	96.15384615	25	single	G
F427	female	standard-grass	35	90.19607843	23	double	H
M524	male	standard-grass	35	94.44444444	25.5	double	H
M597	male	standard-grass	35	86.95652174	20	single	I
F545	female	standard-grass	35	86.2745098	22	double	J
M564	male	standard-grass	35	87.03703704	23.5	double	J
M509	male	standard-grass	35	90.74074074	24.5	single	K
M109	male	standard-grass	35	91.07142857	25.5	single	L
M534	male	standard-grass	35	89.47368421	25.5	single	M
M484	male	standard-grass	35	92	23	single	N
M546	male	standard-grass	35	85.96491228	24.5	single	O
F518	female	grass-standard	38	85.71428571	24	double	A
M567	male	grass-standard	38	87.27272727	24	double	A
F164	female	grass-standard	38	90	22.5	double	B
M489	male	grass-standard	38	90.19607843	23	double	B
F551	female	grass-standard	38	82.14285714	23	double	C
M523	male	grass-standard	38	88.88888889	24	double	C
M458	male	grass-standard	38	94.44444444	25.5	single	D
M461	male	grass-standard	38	95.83333333	23	single	E
M317	male	grass-standard	38	96.22641509	25.5	single	F
M599	male	grass-standard	38	96.15384615	25	single	G
F427	female	standard-grass	38	92.15686275	23.5	double	H
M524	male	standard-grass	38	96.2962963	26	double	H
M597	male	standard-grass	38	91.30434783	21	single	I
F545	female	standard-grass	38	90.19607843	23	double	J
M564	male	standard-grass	38	90.74074074	24.5	double	J
M509	male	standard-grass	38	92.59259259	25	single	K
M109	male	standard-grass	38	94.64285714	26.5	single	L
M534	male	standard-grass	38	92.98245614	26.5	single	M
M484	male	standard-grass	38	96	24	single	N
M546	male	standard-grass	38	87.71929825	25	single	O
F518	female	grass-standard	42	87.5	24.5	double	A
M567	male	grass-standard	42	87.27272727	24	double	A
F164	female	grass-standard	42	90	22.5	double	B
M489	male	grass-standard	42	90.19607843	23	double	B
F551	female	grass-standard	42	82.14285714	23	double	C
M523	male	grass-standard	42	88.88888889	24	double	C
M458	male	grass-standard	42	92.59259259	25	single	D
M461	male	grass-standard	42	95.83333333	23	single	E
M317	male	grass-standard	42	96.22641509	25.5	single	F
M599	male	grass-standard	42	96.15384615	25	single	G
F427	female	standard-grass	42	90.19607843	23	double	H
M524	male	standard-grass	42	96.2962963	26	double	H
M597	male	standard-grass	42	89.13043478	20.5	single	I
F545	female	standard-grass	42	86.2745098	22	double	J
M564	male	standard-grass	42	90.74074074	24.5	double	J
M509	male	standard-grass	42	94.44444444	25.5	single	K
M109	male	standard-grass	42	94.64285714	26.5	single	L
M534	male	standard-grass	42	91.22807018	26	single	M
M484	male	standard-grass	42	98	24.5	single	N
M546	male	standard-grass	42	89.47368421	25.5	single	O
