# Supplementary material for: Physiological responses of wild birds to artificial grass during introduction to laboratory housing
Source: PeerJ. 2025 Mar 24;13:e19095. doi: 10.7717/peerj.19095 (PMC11949117; doi:10.7717/peerj.19095)
Supplement: Supplemental Information 1 — All raw data used to generate figures and perform statistical analyses and an R script used to analyze data. The raw data shows measurements of weight, corticosterone concentrations and DNA damage quantification for all birds throughout the experiment. These data were used for all statistical analyses. [file peerj-13-19095-s001.zip › negativefeedback_allcort.xlsx]

## Sheet: finalday_allcort
BirdID	sample	group	cort	time_min	day
F164	base	grass_standard	16.23	0	42
F164	stress	grass_standard	33.87	30	42
F164	dex	grass_standard	4.933	90	42
F427	base	standard_grass	14.1	0	42
F427	stress	standard_grass	43.27	30	42
F427	dex	standard_grass	7.629	90	42
F518	base	grass_standard		0	42
F518	stress	grass_standard	45.08	30	42
F518	dex	grass_standard	14.42	90	42
F545	base	standard_grass		0	42
F545	stress	standard_grass	68.58	30	42
F545	dex	standard_grass	3.414	90	42
F551	base	grass_standard	23.37	0	42
F551	stress	grass_standard	60.12	30	42
F551	dex	grass_standard	7.408	90	42
M109	base	standard_grass	16.01	0	42
M109	stress	standard_grass	64.45	30	42
M109	dex	standard_grass	6.763	90	42
M317	base	grass_standard	9.142	0	42
M317	stress	grass_standard	42.95	30	42
M317	dex	grass_standard	5.111	90	42
M458	base	grass_standard	31.07	0	42
M458	stress	grass_standard	109.5	30	42
M458	dex	grass_standard	21.27	90	42
M461	base	grass_standard	10.93	0	42
M461	stress	grass_standard	13.36	30	42
M461	dex	grass_standard	12.7651	90	42
M484	stress	standard_grass	29.52	30	42
M484	dex	standard_grass	3.705	90	42
M489	base	grass_standard	15.83	0	42
M489	stress	grass_standard	41.36	30	42
M489	dex	grass_standard	15.06	90	42
M509	base	standard_grass	13.81	0	42
M509	stress	standard_grass	30.18	30	42
M509	dex	standard_grass	8.991	90	42
M523	base	grass_standard	6.072	0	42
M523	stress	grass_standard	56.27	30	42
M523	dex	grass_standard	13.1	90	42
M524	base	standard_grass	42.18	0	42
M524	stress	standard_grass	25.96	30	42
M524	dex	standard_grass	21.39	90	42
M534	base	standard_grass	16.26	0	42
M534	stress	standard_grass	33.73	30	42
M534	dex	standard_grass	14.06	90	42
M546	base	standard_grass	25.27	0	42
M546	stress	standard_grass	15.78	30	42
M546	dex	standard_grass	13.86	90	42
M564	stress	standard_grass	24.5241	30	42
M564	dex	standard_grass	6.091	90	42
M567	base	grass_standard	9.479	0	42
M567	stress	grass_standard	31.75	30	42
M567	dex	grass_standard	6.292	90	42
M597	base	standard_grass	9.701	0	42
M597	stress	standard_grass	84.14	30	42
M597	dex	standard_grass	19.48	90	42
M599	base	grass_standard	7.417	0	42
M599	stress	grass_standard	44.81	30	42
M599	dex	grass_standard	9.249	90	42

## Sheet: switchday_allcort
BirdID	sample	group	cort	time_min	day
F164	base	grass_standard	5.7215	0	21
F164	stress	grass_standard	29.68	30	21
F164	dex	grass_standard	14.61	90	21
F427	base	standard_grass	12.775	0	21
F427	stress	standard_grass	24.6	30	21
F427	dex	standard_grass	9.9	90	21
F518	base	grass_standard	16.06	0	21
F518	stress	grass_standard	55.235	30	21
F518	dex	grass_standard	7.043	90	21
F545	base	standard_grass		0	21
F545	stress	standard_grass	24.848	30	21
F545	dex	standard_grass	15.85	90	21
F551	base	grass_standard	13.575	0	21
F551	stress	grass_standard	30.605	30	21
F551	dex	grass_standard	7.5975	90	21
M109	base	standard_grass	11.49	0	21
M109	stress	standard_grass	42.643	30	21
M109	dex	standard_grass	34.97	90	21
M317	base	grass_standard	7.248	0	21
M317	stress	grass_standard	18.11	30	21
M317	dex	grass_standard	16.875	90	21
M458	base	grass_standard	5.6965	0	21
M458	stress	grass_standard	27.148	30	21
M458	dex	grass_standard	20.482	90	21
M461	stress	grass_standard	19.575	30	21
M461	dex	grass_standard	18.58	90	21
M484	base	standard_grass		0	21
M484	stress	standard_grass	40.56	30	21
M484	dex	standard_grass	26.185	90	21
M489	base	grass_standard	9.645	0	21
M489	stress	grass_standard	21.17	30	21
M489	dex	grass_standard	8.3045	90	21
M509	stress	standard_grass	55.075	30	21
M509	dex	standard_grass	10.938	90	21
M523	base	grass_standard	13.92	0	21
M523	stress	grass_standard	34.56	30	21
M523	dex	grass_standard	11.38	90	21
M524	base	standard_grass	24.31	0	21
M524	stress	standard_grass	37.982	30	21
M524	dex	standard_grass	23.22	90	21
M534	base	standard_grass		0	21
M534	stress	standard_grass	66.735	30	21
M534	dex	standard_grass	35.4	90	21
M546	base	standard_grass	10.61	0	21
M546	stress	standard_grass	34.06	30	21
M546	dex	standard_grass	12.243	90	21
M564	base	standard_grass	16.98	0	21
M564	stress	standard_grass	61.725	30	21
M564	dex	standard_grass	8.3045	90	21
M567	base	grass_standard	7.0115	0	21
M567	stress	grass_standard	46.56	30	21
M567	dex	grass_standard	11.0125	90	21
M597	base	standard_grass	17.72	0	21
M597	stress	standard_grass	44.028	30	21
M597	dex	standard_grass	29.46	90	21
M599	base	grass_standard	3.7325	0	21
M599	stress	grass_standard	16.195	30	21
M599	dex	grass_standard	13.47	90	21
