# Supplementary material for: Physiological responses of wild birds to artificial grass during introduction to laboratory housing
Source: PeerJ. 2025 Mar 24;13:e19095. doi: 10.7717/peerj.19095 (PMC11949117; doi:10.7717/peerj.19095)
Supplement: Supplemental Information 1 — All raw data used to generate figures and perform statistical analyses and an R script used to analyze data. The raw data shows measurements of weight, corticosterone concentrations and DNA damage quantification for all birds throughout the experiment. These data were used for all statistical analyses. [file peerj-13-19095-s001.zip › percentdecrease_cort.csv]

BirdID	group	sex	difference	percent_decrease	day	social_status	cage
F164	grass_standard	female	15.07	50.77493261	21	double	B
F427	standard_grass	female	14.7	59.75609756	21	double	H
F518	grass_standard	female	48.192	87.24902689	21	double	A
F545	standard_grass	female	8.998	36.21216999	21	double	J
F551	grass_standard	female	23.0075	75.1756249	21	double	C
M109	standard_grass	male	7.673	17.99357456	21	single	L
M317	grass_standard	male	1.235	6.819436775	21	single	F
M458	grass_standard	male	6.666	24.55429498	21	single	D
M461	grass_standard	male	0.995	5.083014049	21	single	E
M484	standard_grass	male	14.375	35.4413215	21	single	N
M489	grass_standard	male	12.8655	60.77231932	21	double	B
M509	standard_grass	male	44.137	80.13980935	21	single	K
M523	grass_standard	male	23.18	67.07175926	21	double	C
M524	standard_grass	male	14.762	38.86577853	21	double	H
M534	standard_grass	male	31.335	46.95437177	21	single	M
M546	standard_grass	male	21.817	64.05460951	21	single	O
M564	standard_grass	male	53.4205	86.54597003	21	double	J
M567	grass_standard	male	35.5475	76.34772337	21	double	A
M597	standard_grass	male	14.568	33.08803489	21	single	I
M599	grass_standard	male	2.725	16.82618092	21	single	G
F164	grass_standard	female	28.937	85.43548863	42	double	B
F427	standard_grass	female	35.641	82.36884678	42	double	H
F518	grass_standard	female	30.66	68.01242236	42	double	A
F545	standard_grass	female	65.166	95.02187227	42	double	J
F551	grass_standard	female	52.712	87.67797738	42	double	C
M109	standard_grass	male	57.687	89.50659426	42	single	L
M317	grass_standard	male	37.839	88.10011641	42	single	F
M458	grass_standard	male	88.23	80.57534247	42	single	D
M461	grass_standard	male	0.594939759	4.453141909	42	single	E
M484	standard_grass	male	25.815	87.44918699	42	single	N
M489	grass_standard	male	26.3	63.58800774	42	double	B
M509	standard_grass	male	21.189	70.20874751	42	single	K
M523	grass_standard	male	43.17	76.71938866	42	double	C
M524	standard_grass	male	4.57	17.60400616	42	double	H
M534	standard_grass	male	19.67	58.31603913	42	single	M
M546	standard_grass	male	1.92	12.16730038	42	single	O
M564	standard_grass	male	18.43309639	75.16320314	42	double	J
M567	grass_standard	male	25.458	80.18267717	42	double	A
M597	standard_grass	male	64.66	76.84811029	42	single	I
M599	grass_standard	male	35.561	79.35951796	42	single	G
