# Supplementary material for: Physiological responses of wild birds to artificial grass during introduction to laboratory housing
Source: PeerJ. 2025 Mar 24;13:e19095. doi: 10.7717/peerj.19095 (PMC11949117; doi:10.7717/peerj.19095)
Supplement: Supplemental Information 1 — All raw data used to generate figures and perform statistical analyses and an R script used to analyze data. The raw data shows measurements of weight, corticosterone concentrations and DNA damage quantification for all birds throughout the experiment. These data were used for all statistical analyses. [file peerj-13-19095-s001.zip › SupplementalCode_2024.R]

#Title: Artificial grass is not a strong stress reducer while introducing wild birds to captivity
#Authors: Bradley P. Pedro, L. Michael Romero
#Corresponding author: Bradley P. Pedro, bradley.pedro@tufts.edu


#load required packages
library(dplyr)
library(ggplot2)
library(ggthemes)
library(effects)
library(tidyverse)
library(broom)
library(plyr)
library(emmeans)
library(lme4)
library(nlme)
library(cowplot)
library(Rmisc)
library(data.table)
library(multcomp)
library(multcompView)
library(graphics)
library(lmerTest)
library(scales)

#####Data Set Up----------
#set working directory to the location where you saved the zip file
setwd("")

#reading all csv files
#Note: "negativefeedback_allcort.xlsx" was used to manually calculate values in the "percentdecrease_cort.csv" file
#these calculations were conducted in excel not in R

#weight data related to Fig.2
weight <- read_csv("HOSP Foraging Weights.csv")
#DNA damage / comet assay data related to Fig. 3
baselinecomet <-read_csv("baseline_comet.csv")
#baseline corticosterone data related to Fig. 4
baselinecort <- read_csv("compiled_baselines.csv")
#Negative feedback / percent decrease of cort data related to Fig. 5
percentcort <- read_csv("percentdecrease_cort.csv")

#calculating standard error for all plots
weight$day = as.numeric(weight$day)
weight <-na.omit(weight)
weight_SE <- summarySE(data = weight, "weight", groupvars = c("group","day")
                       , na.rm = TRUE, conf.interval = 0.95, .drop = TRUE)
weight_SE <- na.omit(weight_SE)

baselinecomet_SE <- summarySE(data = baselinecomet, "TailMoment_Avg", groupvars = c("Group", "Day")
                              , na.rm = TRUE, conf.interval = 0.95, .drop = TRUE)
baselinecomet_SE <- na.omit(baselinecomet_SE)

baselinecort_SE <-summarySE(data = baselinecort, "cort", groupvars = c("group", "day")
                            , na.rm = TRUE, conf.interval = 0.95, .drop = TRUE)
baselinecort_SE <- na.omit(baselinecort_SE)

percentcort$day = as.character(percentcort$day)
percentcort_SE <- summarySE(data = percentcort, "percent_decrease", groupvars = c("group", "day")
                            , na.rm = TRUE, conf.interval = 0.95, .drop = TRUE)


 #####Weight Plots------
foragecolor <- c('#33a02c', '#1f78b4')

#Figure 2 in manuscript
forageweights_simple <- ggplot(weight_SE) +
  geom_line(aes(x = day, y = weight, group = group, color = group), alpha = 0.9, size = 1) +
  geom_point(aes(x= day, y = weight, shape = group, color = group), size = 2) +
  geom_errorbar(aes(x= day, y = weight, ymin=weight-se, ymax=weight+se, color = group), width=.2,
                position = position_dodge(0.05)) +
  scale_color_manual(values = foragecolor, labels = c(expression(Grass %->% Standard, Standard %->% Grass)), name = "Group") +
  scale_shape_discrete(labels = c(expression(Grass %->% Standard, Standard %->% Grass)), name = "Group") +
  scale_x_discrete(limits=c(0,7,14,21,28,35,42)) +
  geom_vline(xintercept = 22, linetype = "dashed", size = 1) +
  labs(y = "Percent of Initial Weight", x = "Day of Experiment") +
  theme_classic(base_size = 14)
print(forageweights_simple)

forageweights_simple.sig <- forageweights_simple +
  annotate(
    "text",
    x = c(7, 10, 13, 17, 20, 24, 28, 31, 35, 38, 42),
    y = c(99.2, 95.2, 94.8, 94.8, 96, 96.2, 95.7, 95, 91.5, 93.5, 93.5),
    label = rep("*", 11),  # Repeat '*' label 11 times
    size = 8,
    color = "#1f78b4") +
  annotate(
    "text",
    x = c(10, 13, 17, 20, 24, 28, 31, 35, 38, 42),
    y = c(92, 90.5, 90, 91, 87, 86.5, 87.5, 88, 88.5, 88.5),
    label = rep("*", 10),  
    size = 8,
    color = "#33a02c") +
  annotate(
    "text",
    x = c(35, 42),
    y = c(92.1, 94.1),
    label = rep("#", 2), 
    size = 4,
    color = "#1f78b4") +
  annotate(
    "text",
    x = c(24, 28, 31),
    y = c(86.7, 86.2, 87.2),
    label = rep("#", 3),  
    size = 4,
    color = "#33a02c") +
  annotate(
    "text",
    x = c(24, 28, 31),
    y = c(97, 96.5, 96),
    label = rep("+", 3),  
    size = 7,
    color = "black")

print(forageweights_simple.sig)


######Weight stats ------
weight$day <- as.factor(weight$day) 

weight_lmer <- lmer(weight ~ group * day + sex + (1 | BirdID), data = weight, REML = FALSE)
summary(weight_lmer)
coef(summary(weight_lmer))
VarCorr(weight_lmer)
anova(weight_lmer)
#day and group by day intrxn are sig

#modified version with 'cage' as a random effect and 'social housing status' as fixed effect, per reviewer comment
weight_lmer_v2 <- lmer(weight ~ group * day + social_status + sex +  (1 | cage:BirdID), data = weight, REML = FALSE)
summary(weight_lmer_v2)
coef(summary(weight_lmer_v2))
VarCorr(weight_lmer_v2)
anova(weight_lmer_v2)
#day and group by day intrxn are still sig

#subset out each group
grass.weight <- weight%>%subset(group == "grass-standard")
standard.weight <- weight%>%subset(group == "standard-grass")

grass.weight.lmer <- lmer(weight ~ day + (1| BirdID), data = grass.weight, REML = FALSE)
summary(grass.weight.lmer)
anova(grass.weight.lmer)
#day is still sig
grass.weight.posthoc <- glht(grass.weight.lmer, mcp(day = "Tukey"))
summary(grass.weight.posthoc)

standard.weight.lmer <- lmer(weight ~ day + (1| BirdID), data = standard.weight, REML = FALSE)
summary(standard.weight.lmer)
anova(standard.weight.lmer)
#day is still sig
standard.weight.posthoc <- glht(standard.weight.lmer, mcp(day = "Tukey"))
summary(standard.weight.posthoc)

#group comparisons w/ wilcox
shapiro.test(weight$weight)


weight.7 <- weight%>%subset(day == 7)
wilcox.test(weight ~ group, data = weight.7, paired = FALSE)
#p = 0.40
weight.13 <- weight%>%subset(day == 13)
wilcox.test(weight ~ group, data = weight.13, paired = FALSE)
#p=0.31
weight.17 <- weight%>%subset(day == 17)
wilcox.test(weight ~ group, data = weight.17, paired = FALSE)
#p=0.27
weight.20 <- weight%>%subset(day == 20)
wilcox.test(weight ~ group, data = weight.20, paired = FALSE)
#p=0.41
weight.24 <- weight%>%subset(day == 24)
wilcox.test(weight ~ group, data = weight.24, paired = FALSE)
#p=0.007
#*
weight.28 <- weight%>%subset(day == 28)
wilcox.test(weight ~ group, data = weight.28, paired = FALSE)
#p=0.002
#*
weight.31 <- weight%>%subset(day == 31)
wilcox.test(weight ~ group, data = weight.31, paired = FALSE)
#p=0.02
#*
weight.35 <- weight%>%subset(day == 35)
wilcox.test(weight ~ group, data = weight.35, paired = FALSE)
#p=0.88
weight.38 <- weight%>%subset(day == 38)
wilcox.test(weight ~ group, data = weight.38, paired = FALSE)
#p=0.33
weight.42 <- weight%>%subset(day == 42)
wilcox.test(weight ~ group, data = weight.42, paired = FALSE)
#p=0.45

#### Baseline Comet Plot ----
#DNA damage assay

#Figure 3 in manuscript
baselinecomet_simple<- ggplot(baselinecomet_SE) +
  geom_line(aes(x = Day, y = TailMoment_Avg, group = Group, color = Group), alpha = 0.9, size = 1) +
  geom_point(aes(x= Day, y = TailMoment_Avg, shape = Group, color = Group), size = 2) +
  geom_errorbar(aes(x= Day, y = TailMoment_Avg, ymin=TailMoment_Avg-se, ymax=TailMoment_Avg+se, color = Group), width=.2,
                position = position_dodge(0.05)) +
  scale_color_manual(values = foragecolor, labels = c(expression(Grass %->% Standard, Standard %->% Grass)), name = "Group") +
  scale_shape_discrete(labels = c(expression(Grass %->% Standard, Standard %->% Grass)), name = "Group") +
  #adding a line
  geom_vline(xintercept = 22, linetype = "dashed", size = 1) +
  scale_x_discrete(limits=c(0,7,14,21,28,35,42)) +
  labs(y = "Tail Moment (DNA damage)", x = "Day of Experiment") +
  theme_classic(base_size = 14)
print(baselinecomet_simple)
baselinecomet_simple <-baselinecomet_simple + expand_limits(x = 0)


baselinecomet_simple.sig <- baselinecomet_simple +
  annotate(
    "text",
    x = c(28, 35, 42),
    y = c(25.5, 27.5, 23),
    label = rep("*", 3),
    size = 8,
    color = "#33a02c") +
  annotate(
    "text",
    x = c(7),
    y = c(26),
    label = rep("+", 1),  # Repeat '*' label 11 times
    size = 7,
    color = "black")
print(baselinecomet_simple.sig)

######Baseline Comet stats ----
shapiro.test(baselinecomet$TailMoment_Avg)
baselinecomet$Day <- as.factor(baselinecomet$Day) 
basecomet_lmer <- lmer(TailMoment_Avg ~ Group * Day + (1 | BirdID), data = baselinecomet, REML = FALSE)
summary(basecomet_lmer)
coef(summary(basecomet_lmer))
VarCorr(basecomet_lmer)
anova(basecomet_lmer)
#day is sig

#modified version with 'cage' as the random effect and 'social housing status' as fixed effect, per reviewer comment
basecomet_lmer_v2 <- lmer(TailMoment_Avg ~ Group * Day + social_status + (1 | cage:BirdID), data = baselinecomet, REML = FALSE)
summary(basecomet_lmer_v2)
coef(summary(basecomet_lmer_v2))
VarCorr(basecomet_lmer_v2)
anova(basecomet_lmer_v2)
#day is still sig

#subset out each group
grass.comet <- baselinecomet%>%subset(Group == "grass_standard")
standard.comet <- baselinecomet%>%subset(Group == "standard_grass")

grass.basecomet.lmer <- lmer(TailMoment_Avg ~ Day + (1| BirdID), data = grass.comet, REML = FALSE)
summary(grass.basecomet.lmer)
anova(grass.basecomet.lmer)
#day is still sig
grass.basecomet.posthoc <- glht(grass.basecomet.lmer, mcp(Day = "Tukey"))
summary(grass.basecomet.posthoc)

standard.basecomet.lmer <- lmer(TailMoment_Avg ~ Day + (1| BirdID), data = standard.comet, REML = FALSE)
summary(standard.basecomet.lmer)
anova(standard.basecomet.lmer)
#day is not sig
standard.basecomet.posthoc <- glht(standard.basecomet.lmer, mcp(Day = "Tukey"))
summary(standard.basecomet.posthoc)
#nothing

#comparing groups on specific days
shapiro.test(baselinecomet$TailMoment_Avg)
#NOT normal

comet.day7 <- baselinecomet %>%subset(Day == "7")
wilcox.test(TailMoment_Avg ~ Group, data = comet.day7, paired = FALSE)
# p-value = 0.04 *
#t.test(TailMoment_Avg ~ Group, data = comet.day7)
# p-value = 0.04 *
comet.day14 <- baselinecomet %>%subset(Day == "14")
wilcox.test(TailMoment_Avg ~ Group, data = comet.day14, paired = FALSE)
# p-value = 0.07 
#t.test(TailMoment_Avg ~ Group, data = comet.day7)
comet.day21 <- baselinecomet %>%subset(Day == "21")
wilcox.test(TailMoment_Avg ~ Group, data = comet.day21, paired = FALSE)
# p-value = 0.17 
comet.day28 <- baselinecomet %>%subset(Day == "28")
wilcox.test(TailMoment_Avg ~ Group, data = comet.day28, paired = FALSE)
# p-value = 0.97 
comet.day35 <- baselinecomet %>%subset(Day == "35")
wilcox.test(TailMoment_Avg ~ Group, data = comet.day35, paired = FALSE)
# p-value = 0.50
comet.day42 <- baselinecomet %>%subset(Day == "42")
wilcox.test(TailMoment_Avg ~ Group, data = comet.day42, paired = FALSE)
# p-value = 0.50 


#####Baseline Cort Plot ####
#Figure 4 in manuscript
baselinecort_simple <- ggplot(baselinecort_SE) +
  geom_line(aes(x = day, y = cort, group = group, color = group), alpha = 0.9, size = 1) +
  geom_point(aes(x= day, y = cort, shape = group, color = group), size = 2) +
  geom_errorbar(aes(x= day, y = cort, ymin=cort-se, ymax=cort+se, color = group), width=.2,
                position = position_dodge(0.05)) +
  scale_color_manual(values = foragecolor, labels = c(expression(Grass %->% Standard, Standard %->% Grass)), name = "Group") +
  scale_shape_discrete(labels = c(expression(Grass %->% Standard, Standard %->% Grass)), name = "Group") +
  geom_vline(xintercept = 22, linetype = "dashed", size = 1) +
  scale_x_discrete(limits=c(0,7,14,21,28,35,42)) +
  labs(y = "Baseline Cort (ng/ml)", x = "Day of Experiment") +
  theme_classic(base_size = 14)
print(baselinecort_simple)

baselinecort_simple.sig <- baselinecort_simple +
  annotate(
    "text",
    x = c(21),
    y = c(18.5),
    label = rep("+", 1),  # Repeat '*' label 11 times
    size = 7,
    color = "black")
print(baselinecort_simple.sig)

######Cort baseline stats ####
baselinecort$day <- as.factor(baselinecort$day)
baselinecort_lmer <- lmer(cort ~ group * day + sex + (1 | BirdID), data = baselinecort, REML = FALSE)
summary(baselinecort_lmer)
coef(summary(baselinecort_lmer))
VarCorr(baselinecort_lmer)
anova(baselinecort_lmer)
#day is significant
baselinecort.posthoc <- glht(baselinecort_lmer, mcp(day = "Tukey"))


#modified version with 'cage' as the random effect and 'social housing status' as fixed effect, per reviewer comment
baselinecort_lmer_v2 <- lmer(cort ~ group * day + social_status + sex +  (1 | cage:BirdID), data = baselinecort, REML = FALSE)
summary(baselinecort_lmer_v2)
coef(summary(baselinecort_lmer_v2))
VarCorr(baselinecort_lmer_v2)
anova(baselinecort_lmer_v2)
#social status influenced baseline cort
#group also now significant
ggplot(baselinecort) +
  aes(x = social_status, y = cort) +
  geom_boxplot() +
  theme_minimal()
#visualization to shoe that single is slightly lower

#splitting into group for better resolution on day
grass.basecort <- baselinecort%>%subset(group == "grass_standard")
grass.basecort$day <- as.factor(grass.basecort$day)
grass.basecort.0 <-grass.basecort%>%subset(day != 0)
standard.basecort <- baselinecort%>%subset(group == "standard_grass")
standard.basecort$day <- as.factor(standard.basecort$day)
standard.basecort.0 <-standard.basecort%>%subset(day != 0)


grass.basecort.lmer <- lmer(cort ~ day + (1| BirdID), data = grass.basecort, REML = FALSE)
summary(grass.basecort.lmer)
anova(grass.basecort.lmer)
#nothing is significant
#again without day 0
grass.basecort0.lmer <- lmer(cort ~ day + (1| BirdID), data = grass.basecort.0, REML = FALSE)
summary(grass.basecort0.lmer)
anova(grass.basecort0.lmer)


standard.basecort.lmer <- lmer(cort ~ day + (1| BirdID), data = standard.basecort, REML = FALSE)
summary(standard.basecort.lmer)
anova(standard.basecort.lmer)
#nothing is significant
#again without day 0
standard.basecort0.lmer <- lmer(cort ~ day + (1| BirdID), data = standard.basecort.0, REML = FALSE)
summary(standard.basecort0.lmer)
anova(standard.basecort0.lmer)

#group comparisons on specific days
shapiro.test(baselinecort$cort)
#NOT normal
basecort.7 <- baselinecort%>%subset(day == 7)
wilcox.test(cort ~ group, data = basecort.7, paired = FALSE)
#p = 0.93
basecort.14 <- baselinecort%>%subset(day == 14)
wilcox.test(cort ~ group, data = basecort.14, paired = FALSE)
#p = 0.67
basecort.21 <- baselinecort%>%subset(day == 21)
wilcox.test(cort ~ group, data = basecort.21, paired = FALSE)
#p = 0.04
#sig...
basecort.28 <- baselinecort%>%subset(day == 28)
wilcox.test(cort ~ group, data = basecort.28, paired = FALSE)
#p = 1
basecort.35 <- baselinecort%>%subset(day == 35)
wilcox.test(cort ~ group, data = basecort.35, paired = FALSE)
#p = 0.078 - close but not sig
basecort.42 <- baselinecort%>%subset(day == 42)
wilcox.test(cort ~ group, data = basecort.42, paired = FALSE)
#p = 0.21


#####Cort Negative Feedback ----
#bar graphs
#Figure 5 in manuscript
percentdecrease.bar2 <- ggplot() +
  geom_bar(data = percentcort_SE, aes(y = percent_decrease, x= group, fill = group),
           stat = 'identity', width =0.5) +
  scale_y_continuous(expand = c(0,0), limits = c(0,102)) +
  scale_fill_manual(values = foragecolor, labels = c(expression(Grass %->% Standard, Standard %->% Grass)), name = "group") +
  geom_errorbar(data = percentcort_SE, aes(y = percent_decrease, x = group, ymin=percent_decrease-se, ymax=percent_decrease+se), width = .2, position = position_dodge(0.05)) +
  geom_point(data = percentcort, aes(y=percent_decrease, x = group, shape = group), size = 2)+
  facet_wrap(~day, strip.position = "bottom") +
  labs(y = "Relative reduction from stress-induced Cort (%)", x = "") +
  theme_classic(base_size = 10) +
  theme(legend.position = "none", aspect.ratio = 2/1.5)
print(percentdecrease.bar2)

###### Percent decrease stats -----
percentcort.lm <- lm(percent_decrease ~ group * day, data = percentcort)
summary(percentcort.lm)
anova(percentcort.lm)
TukeyHSD(percentcort.lm)
#day is sig

percentcort.lmer <- lmer(percent_decrease ~ group + day + social_status + sex + (1 | cage:BirdID), data = percentcort)
anova(percentcort.lmer)
#only day is sig. still

#different method to conduct the same test and produce letter values for significance
percentcort.stat <- aov(percent_decrease ~ group * day, data = percentcort)
summary(percentcort.stat)
percent.cort.Tukey <- TukeyHSD(percentcort.stat)
print(percent.cort.Tukey)
percent.cort.letters <- multcompLetters4(percentcort.stat, percent.cort.Tukey)
print(percent.cort.letters)
# all letters are assigned 'a'

#paired tests to check same birds
grass.neg <- percentcort%>%subset(group == "grass_standard")
standard.neg <- percentcort%>%subset(group == "standard_grass")

shapiro.test(percentcort$percent_decrease)
#not normal

wilcox.test(percent_decrease ~ day, data = grass.neg, paired = TRUE)
#significant p = 0.04
wilcox.test(percent_decrease ~ day, data = standard.neg, paired = TRUE)
#not sig. p = 0.23
